# Supplementary material for: RNA-Based Therapeutic Strategies in Multiple Myeloma: From Molecular Targets to Delivery and Clinical Translation
Source: Int J Mol Sci. 2026 Jan 14;27(2):843. doi: 10.3390/ijms27020843 (PMC12841359; doi:10.3390/ijms27020843)
Supplement: Supplementary file 1 [file ijms-27-00843-s001.zip]

Archive with 1 entries (1 files):
- Tables S1-S4_v4.pdf
